# Supplementary material for: Gene-level quantitative trait mapping in Caenorhabditis elegans
Source: G3 (Bethesda). 2021 Jan 23;11(2):jkaa061. doi: 10.1093/g3journal/jkaa061 (PMC8022935; doi:10.1093/g3journal/jkaa061)
Supplement: jkaa061_Supplementary_Data [file jkaa061_supplementary_data.zip]

Archive with 2 entries (2 files):
- GENETICS-G3-2020-401999-s01.zip
- GENETICS-G3-2020-401999-s02.zip
